# Supplementary material for: Liproxstatin-1 Attenuates Retinal Ischemia–Reperfusion Injury by Suppressing EGR1-Mediated Ferroptosis
Source: Antioxidants (Basel). 2026 Mar 19;15(3):391. doi: 10.3390/antiox15030391 (PMC13024618; doi:10.3390/antiox15030391)
Supplement: Supplementary file 1 [file antioxidants-15-00391-s001.zip]

Archive with 1 entries (1 files):
- antioxidants-4183857-supplementary.pdf
